# Supplementary material for: Criteria for assessing the quality of clinical practice guidelines in paediatrics and neonatology: a mixed-method study
Source: BMC Med Inform Decis Mak. 2021 Sep 21;21:269. doi: 10.1186/s12911-021-01628-1 (PMC8456649; doi:10.1186/s12911-021-01628-1)
Supplement: Supplementary file 1 — Additional file 1. Hierarchical clustering. [file 12911_2021_1628_MOESM1_ESM.xlsx]

## Sheet: Pop
Ages ranges	Status	Role	Handler	Writer	Approver	Assigment	Semester	Are you currently using local good practice guidelines?	Duration of use	I use local good practice guidelines on hard copy	I use local good practice guidelines on the hospital intranet	I use local good practice guidelines on the mobile app PedInThePocket	I mainly use local good practice guidelines in the emergency ward	The existing local good practices guidelines are diagnostic-oriented	The existing local good practices guidelines are therapeutic-oriented	To find a local good practice guideline, I use the summary	Find a local good practice guideline via the summary is quick	I read a local good practice guideline for prescriptions	I read a local good practice guideline to make a diagnosis	I read the whole local good practice guideline	I read just the part of the local GPG I am interested in	I have already looked for a protocol that do not exist	Please.site.some.exemples	I would like to see more local good practice guidelines about diagnosis	Please.site.some	I would like to see more local good practice guidelines about therapeutic	Please.site.some	I do not always implement the local good practice guideline	I do not implement the local good practice guideline for non-standardized situations	Give.exemples.for.non.standard	Are you aware of the level of evidences?	Do you consider level of evidences when using and,or reading local good practice guidelines?	A.maximum.length. for.good.guideline.is	Decision trees should preferred to sentences	The main objective of a local good practice guideline should be diagnosis	The main objective of a local good practice guideline should be therapy	A good local good practice guideline must include references	A good local good practice guideline must be based on international guidelines	A good local good practice guideline must be based on regional guidelines	A good local good practice guideline must be based on local guidelines	A good local good practice guideline must be based on medical unit habit	A good local good practice guideline must be based on personal experience	To explain a general attitude, the best support is text	To explain a general attitude, the best support is pictures	To explain a general attitude, the best support is decision trees	To explain a general attitude, the best support is videos	It would make sense to classify local good practice guidelines by degree of severity and urgency	Receive a notification when a local good practice guidelines is updated if I frequently use it	A local good practice guideline should be approved by
25-35	Resident	Only user	No	No	No	Resident	7	Yes	4	2	-2	2	2	1	1	2	2	2	0	-1	1	2		1		1		-2	0		-1	-1	2 pages	1	0	1	1	2	1	0	0	-1	1	-2	2	-2	0	2	An expert
25-35	Resident	Only user	No	No	No	Resident	6	Yes	3	2	0	-2	0	0	1	1	-1	1	0	-1	1	1		-1		1		-1	0		-1	0	2 pages	1	0	2	-1	2	1	0	1	-1	0	1	2	0	0	2	An expert and a resident
25-35	Resident	Only user	No	No	No	Resident	1	Yes	1	2	-2	-2	2	-2	2	2	1	1	-1	1	1	0		0		1		1	0		-1	-1	The number of pages does not matter	1	-1	2	-1	1	1	1	1	-1	2	-1	2	-1	1	2	An expert
25-35	Resident	Only user	No	No	No	Resident	5	Yes	2	2	-1	1	2	2	-1	2	0	1	-1	1	-1	2		0		2		-1	0		1	-1	2 pages	0	-1	1	1	2	1	0	0	0	1	1	2	0	-2	2	An expert
25-35	Attending physician	Only writer	No	Yes	No	Maternity		Yes	4	2	-2	2	-2	-1	-1	2	0	0	-1	-1	0	0		0		0		-1	-1		-1	-1	The number of pages does not matter	1	0	1	1	2	1	1	1	1	1	1	2	0	0	0	An expert
25-35	Resident	Only user	No	No	No	Resident	5	Yes	2	2	1	-2	1	1	2	2	2	2	0	-1	2	2	Neonatal jaundice	2		2		0	0		-1	-2	The number of pages does not matter	2	-2	-2	2	2	1	-2	-2	-2	-1	-1	2	-2	0	-2	An expert and a resident
25-35	Resident	Only user	No	No	No	Resident	8	Yes	4	2	2	-2	-2	-2	2	2	2	2	-1	-2	2	2	Corticotherapy adapt in post operative time to prevent adrenocortical insufficiency, dose of milrinone	-2		2		-1	2		-2	0	The number of pages does not matter	2	-2	2	2	2	-2	-2	-2	-2	-2	-2	2	0	0	2	An expert and a resident
25-35	Attending physician	Only writer	No	Yes	No	Paediatric hematology and oncology		Yes	2	2	2	-2	2	1	1	2	2	-1	0	0	1	2	Chest pain	0		0		-1	0		1	1	2 pages	2	1	1	2	1	1	0	-1	-2	1	-2	2	1	-2	2	An expert
25-35	Resident	Only user	No	No	No	Resident	9	Yes	1	2	1	-2	0	0	2	2	2	1	0	0	2	1		0		2		1	0		1	0	2 pages	2	1	2	1	2	2	1	0	0	2	2	2	1	0	1	An expert and a resident
36-45	Attending physician	Writer,Approver	No	Yes	Yes	NICU		Yes	12	2	0	2	0	-1	2	1	0	1	-1	-1	1	1		-1		1		0	0		2	1	2 pages	1	-1	1	2	2	1	0	0	-2	1	1	1	1	-2	1	An expert and a resident
46-60	Attending physician	Writer,Approver,Handler	Yes	Yes	Yes	Neonatology		Yes	18	2	1	2	-2	-1	2	1	-1	0	-1	2	0	1	Use of Near-infrared spectroscopy	-1	neonatal hemodynamic monitoring by echocardiography	0		-1	0		1	2	2 pages	2	1	1	2	2	1	0	-1	-2	1	1	2	1	0	2	An expert
36-45	Attending physician	Only writer	No	Yes	No	Paediatric emergency		Yes	10	2	1	-2	2	2	2	2	2	2	-1	0	2	0		-1		-1		-1	0		0	0	2 pages	0	-1	2	1	2	2	2	2	0	2	2	1	0	-2	1	An expert
25-35	Attending physician	Only user	No	No	No	General paediatric		Yes	4	2	-2	2	0	1	-1	0	-1	0	1	2	-2	0	Cystic fibrosis, Endocrinology	0	endocrinology, slow weight gain	1	Morphine	0	1	complex antibiotic therapy	0	1	2 pages	1	0	0	1	2	1	-2	-2	-2	2	1	2	0	0	2	An expert and a resident
25-35	Attending physician	Only writer	No	Yes	No	Neonatology		Yes	10	2	-1	2	-1	-1	1	1	0	1	-1	1	-1	1		-1		0		-1	0		1	-1	2 pages	1	-1	1	0	2	1	-1	-1	-1	2	1	2	1	0	2	An expert and a resident
46-60	Attending physician	Writer,Handler	Yes	Yes	No	Paediatric emergency		Yes	20	2	-1	-2	2	-1	2	2	0	0	-2	0	0	0		-1		-1		0	1	infectious diseases	1	1	2 pages	0	0	2	0	2	1	1	1	-1	2	1	2	-1	0	2	An expert and a resident
36-45	Attending physician	Writer,Approver,Handler	Yes	Yes	Yes	PICU		Yes	15	1	1	1	-2	-1	2	2	0	2	-2	0	0	-2		-2		-2		-2	0		2	2	3 pages	2	0	0	2	2	1	1	0	-2	1	1	2	-1	2	2	An expert and a resident
36-45	Attending physician	Writer,Approver	No	Yes	Yes	General paediatric		Yes	6	2	-2	1	2	-1	1	2	1	1	-1	-1	1	-2		-1		-1		0	1		0	1	1 page	2	0	1	-1	2	2	1	-1	0	2	-1	2	-1	1	2	An expert and a resident
36-45	Attending physician	Writer,Approver	No	Yes	Yes	NICU		Yes	4	2	-2	1	-2	-1	1	0	-2	-1	-1	-1	0	0		0	cholestasis, acute cholangitis, pancreatitis	0	acute cholangitis, pancreatitis	0	2	who does not fill the criteria required to use the local clinical practice guideline	1	2	The number of pages does not matter	0	0	1	1	2	1	1	0	-2	1	0	1	0	0	-1	An expert
25-35	Resident	Only user	No	No	No	Resident	7	Yes	3	2	-1	2	0	0	2	0	1	1	0	-1	1	1	Epistaxis	1		1		0	1		1	0	2 pages	2	0	2	1	2	2	2	1	1	1	1	2	1	0	2	An expert and a resident
46-60	Attending physician	Writer,Approver	No	Yes	Yes	NICU		Yes	20	2	1	2	-2	1	1	1	-2	2	0	1	2	2		0		0		1	1		1	2	The number of pages does not matter	1	-1	-1	2	2	1	0	0	1	2	1	2	1	1	2	An expert and a resident
46-60	Attending physician	Writer,Approver	No	Yes	Yes	General paediatric		Yes	30	2	-1	1	0	0	2	2	1	1	1	0	1	2		0		2		1	1		2	1	2 pages	0	0	2	2	1	1	1	-1	-1	1	0	1	-1	0	2	An expert and a resident
25-35	Resident	Only user	No	No	No	Resident	1	Yes	1	2	-2	-2	2	-1	2	2	1	1	-2	-2	2	2	Enteral feeding of premature infants	2		2		2	2	Febrile seizures and systematic admission	0	-2	The number of pages does not matter	2	0	1	-2	2	-2	-2	1	0	1	1	1	2	2	2	An expert and a resident
25-35	Attending physician	Only user	No	No	No	General paediatric		Yes	3	2	-2	-2	2	1	1	2	2	2	2	0	1	1	Anticoagulant therapy	-1		1	anticoagulation, more details about traumatology	0	0	Hard to answer, what non standard means ?	1	0	The number of pages does not matter	0	0	1	-2	2	1	0	0	-1	1	1	1	-1	0	0	An expert and a resident
36-45	Attending physician	Writer,Approver	No	Yes	Yes	Neonatology		Yes	6	2	-1	1	-2	-2	2	2	-2	0	-2	2	0	2		0		2		-2	-2		2	2	1 page	2	0	2	2	2	1	-1	-2	-2	2	-1	2	-2	0	2	An expert
46-60	Attending physician	Writer,Approver	No	Yes	Yes	Paediatric emergency		Yes	10	2	2	-1	1	0	2	2	-1	1	-2	-1	2	-1		-2		0		1	-1		0	1	2 pages	2	-1	2	2	2	1	-1	-1	-1	2	2	2	1	1	1	An expert and a resident
61-65	Attending physician	Writer,Approver	No	Yes	Yes	General paediatric		Yes	24.1413227629554	1	-2	-2	-2	0	0	1	-1	-2	-1	-1	2	-2		-2		-2		1	2		-2	1	The number of pages does not matter	1	0	0	2	2	0	0	1	1	2	2	2	0	-2	1	An expert and a resident
25-35	Attending physician	Writer,Approver	No	Yes	Yes	General paediatric		Yes	7	2	1	-2	1	1	-1	1	1	0	-1	-1	1	1	drug dosages in emergency department and intensive care unit	-1		1	dosage of emergency drugs in intensive care unit, dosage of sedatives and analgesics at the time of introduction, dosage of antihypertensive medication...	0	0		1	1	The number of pages does not matter	1	-1	1	0	2	1	0	0	-1	1	1	1	0	0	1	An expert and a resident
46-60	Attending physician	Writer,Approver	No	Yes	Yes	General paediatric		Yes	30	2	2	-2	1	-1	1	2	0	1	-1	1	1	0		-1		1		0	1		0	-1	2 pages	0	-2	2	-2	2	1	1	0	-2	1	1	2	1	0	2	An expert and a resident
25-35	Attending physician	Only user	No	No	No	NICU		Yes	8	2	-2	1	0	1	1	2	1	1	0	0	1	2		0		0		1	1		1	1	2 pages	2	0	1	2	2	1	1	0	-1	1	0	2	-1	0	2	An expert and a resident
46-60	Attending physician	Writer,Approver	No	Yes	Yes	Paediatric hematology and oncology		Yes	10	2	1	-2	2	0	0	2	1	1	-1	0	2	0		0		0		0	1	immunosuppressed patients, disabled persons, precarious situation	2	1	2 pages	1	0	0	1	2	1	0	-1	-1	1	1	2	1	0	2	An expert
35-46	Attending physician	Only handler	No	No	No	Paediatric hematology and oncology		Yes	15	2	2	0	1	1	1	0	1	1	-1	1	-1	1		1		1		-1	-1		1	1	2 pages	1	1	-1	1	2	0	0	1	1	2	2	2	1	0	2	An expert and a resident
35-46	Attending physician	Writer,Approver,Handler	Yes	Yes	Yes	Paediatric emergency		Yes	5	2	1	1	2	0	1	2	1	2	-1	-1	2	2	?	-1		0		1	2	head trauma clinical practice guideline	-1	-1	The number of pages does not matter	-2	-1	1	-1	1	1	1	1	0	2	1	1	0	-1	2	An expert and a resident
25-35	Attending physician	Writer,Approver	No	Yes	Yes	PICU		Yes	9	2	2	-2	-2	-1	1	2	-2	-1	-1	1	2	2	exams to perform in oesophageal atresia and anorectal anomalies (now present)	-1	acute demyelinating encephalomyelitis	2	Guillain-Bare syndrom, acute demyelinating encephalomyelitis, pulmonary arterial hypertension	-1	-1		2	2	2 pages	2	-1	1	2	2	1	-1	-2	-2	1	1	2	1	0	2	An expert and a resident
46-60	Attending physician	Writer,Approver	No	Yes	Yes	Neonatology		Yes	15	2	1	2	-2	1	-2	-2	-1	-2	1	-2	-1	-2		0		1		1	0		2	2	The number of pages does not matter	1	-1	2	2	2	2	1	1	1	2	2	2	1	-2	2	An expert
46-60	Attending physician	Only user	No	No	No	General paediatric		Yes	15	2	-1	-2	-2	0	2	2	2	2	0	2	-1	0		0		-2		2	-1		2	2	The number of pages does not matter	1	0	2	1	2	1	0	0	-1	1	0	2	-1	0	0	An expert and a resident
36-45	Attending physician	Writer,Approver	No	Yes	Yes	PICU		Yes	10	2	1	-2	-2	0	1	2	1	1	-1	0	0	1	Extracorporeal Membrane Oxygenations, Crash room	0		0		-1	-1		0	1	2 pages	1	0	1	1	2	1	1	0	-2	1	0	1	1	0	1	An expert and a resident
25-35	Resident	Only user	No	No	No	Resident	1	Yes	1	2	1	1	2	1	1	2	1	1	-1	0	2	2	Appendicitis, Peritonitis	0		0		0	1		-1	1	2 pages	2	1	1	-1	2	1	0	0	0	2	1	2	-1	0	2	An expert and a resident
25-35	Resident	Only user	No	No	No	Resident	8	Yes	4	2	-2	1	-1	0	0	2	-2	2	0	-1	2	2	Neonatal cholestasis, coagulation profile in newborn, exams to perform when there is a suspicion of metabolic disease, Oesophagal atresia, Diaphragmatic hernia, hospital-acquired infection, set-up of epicutaneo-cava catheter, chest drain, transfontanellar ultrasound monitoring of newborns	2	neonatal cholestasis, fungal infection in neonates, hospital-acquired infection, diaphragmatic hernia, metabolic disease in newborn	2		1	1		-2	-2	2 pages	2	1	1	1	2	2	1	1	-1	1	2	2	1	0	0	An expert and a resident
25-35	Resident	Only user	No	No	No	Resident	7	Yes	3	2	-1	1	2	-1	1	2	0	2	-1	-1	1	1	Congenital heart disease, oesophageal atresia, diaphragmatic hernia, neonatal cholestasis	2	Congenital heart disease, coagulation disorder, uncommon metabolic disease	0		-1	1	Antibiotic therapy in catheter thrombosis, pulmozyme aerosols in bronchopulmonary dysplasia	-1	-1	2 pages	1	-1	1	2	2	1	0	-2	-2	0	1	1	1	0	2	An expert and a resident
25-35	Resident	Only user	No	No	No	Resident	7	Yes	3	2	-2	0	2	0	1	2	-1	1	-1	0	1	2	diaphragmatic hernia, oesophageal atresia, insertion of a chest drain	2	handling situations in maternity ward	2		0	2		0	0	The number of pages does not matter	1	1	2	1	2	1	1	1	0	2	0	2	-1	1	-2	An expert and a resident
25-35	Resident	Only user	No	No	No	Resident	3	Yes	2	-2	-2	-2	1	0	0	-1	2	2	-1	-1	1	2	dermatological diseases	2	Ionic disorders	2	Enuresis, Cardiac failure	1	0	Uncommon headache	1	-1	The number of pages does not matter	-1	-1	-1	2	2	-1	-2	-2	-2	2	2	2	2	1	-1	An expert
36-45	Attending physician	Only user	No	No	No	General paediatric		Yes	3	2	-2	2	0	1	2	2	2	0	0	1	2	2	Chicken pox	0		2		1	1		0	0	1 page	2	1	2	2	-2	0	2	1	-2	-2	-1	2	-2	2	2	An expert and a resident
25-35	Resident	Only user	No	No	No	Resident	1	Yes	1	2	-2	2	2	2	2	2	-1	2	2	-1	1	2	constipation, diarrhea	0		0		-2	-2		-1	-2	2 pages	1	0	2	0	2	-1	-2	-2	-2	1	1	2	1	0	2	An expert
25-35	Resident	Only user	No	No	No	Resident	1	Yes	1	2	-1	2	2	-1	2	2	1	2	-1	1	1	2	diarrhea, constipation	2		2		-1	-1		-2	-2	3 pages	2	-1	2	0	1	1	1	0	0	1	1	2	1	-2	2	An expert and a resident
25-35	Resident	Only user	No	No	No	Resident	5	Yes	2	2	-2	-2	0	-1	1	2	1	0	-1	-1	1	1	vomiting	1	exams to perform in prolonged fever, handling adenopathy	-1		0	0		-1	0	The number of pages does not matter	1	-1	1	2	2	-1	-1	-1	0	1	1	2	-1	0	2	An expert and a resident
25-35	Resident	Only user	No	No	No	Resident	5	Yes	2	2	-1	2	0	1	1	2	2	2	0	0	2	2		-1		1	Supportive care in hematology	0	1		0	1	The number of pages does not matter	2	0	2	0	2	1	1	0	-1	2	1	2	1	0	2	An expert and a resident
25-35	Resident	Only user	No	No	No	Resident	5	Yes	2	2	2	2	2	0	0	1	1	0	0	0	1	2	Herpetic gingivostomatitis, diabetic ketoacidosis	0		0	Insulin adjustment in imbalanced diabetes	-1	0		1	1	The number of pages does not matter	1	1	0	1	2	1	-1	-1	-1	1	1	2	1	0	2	An expert
25-35	Resident	Only user	No	No	No	Resident	3	Yes	2	2	0	1	1	2	0	2	-1	1	-1	-1	2	2	acterial diarrhea, fever in returning travelers, attack in children, adenopathy	0		2	bacterial gastroenteritis, antibiotic therapy in frequent zoonoses	1	2	Adult weight, new clinical practice guidelines for specific population	0	2	The number of pages does not matter	2	-1	2	-1	1	0	0	1	1	1	-1	2	0	1	2	An expert and a resident
25-35	Resident	Only user	No	No	No	Resident	5	Yes	2	2	-2	2	2	1	1	2	1	1	1	0	2	2	prolonged fever	2	Prolonged fever, acute vomiting	2	Treatment of seizures	-1	0		0	-2	The number of pages does not matter	2	1	1	-1	2	1	1	0	-1	1	0	2	1	0	2	An expert and a resident
25-35	Resident	Only user	No	No	No	Resident	3	Yes	1	2	1	-2	0	-1	0	1	0	0	1	0	0	-1		-1		-1		1	0		1	0	The number of pages does not matter	1	0	0	-1	2	1	1	0	0	1	1	1	1	0	-1	An expert and a resident
25-35	Resident	Only user	No	No	No	Resident	8	Yes	4	2	-2	1	2	0	1	2	1	1	0	0	2	0		0		0		-1	0		-1	0	2 pages	1	0	1	2	1	0	-1	-1	-1	0	-1	2	-1	0	1	An expert and a resident
25-35	Resident	Only user	No	No	No	Resident	1	Yes	1	2	-2	-2	2	0	2	2	0	1	-1	1	1	2		2		0	Withdrawal with oral morphine	-1	0		0	-1	3 pages	2	-1	2	2	2	0	0	1	0	1	1	2	0	0	0	An expert and a resident
25-35	Resident	Only user	No	No	No	Resident	3	Yes	1	2	1	-2	2	-1	1	2	1	2	-1	1	2	1		2		1		0	1		-1	1	The number of pages does not matter	1	0	2	2	2	0	0	-2	-2	2	1	2	1	-2	2	An expert and a resident
25-35	Resident	Only user	No	No	No	Resident	7	Yes	3	2	0	-2	1	0	0	2	2	1	0	0	2	1		0		0		0	1		-1	-1	The number of pages does not matter	1	-1	-1	1	2	2	0	0	-1	1	1	2	0	0	1	An expert and a resident
25-35	Attending physician	Only user	No	No	No	NICU		Yes	4	2	-2	1	-2	1	1	2	-1	1	0	0	1	0		0		0		-1	0		1	1	The number of pages does not matter	1	0	1	2	2	1	1	1	1	2	1	2	1	1	2	An expert
36-45	Attending physician	Writer,Approver	No	Yes	Yes	Paediatric emergency		Yes	16	2	1	1	2	-1	2	1	1	2	-1	0	2	1		-1		1		-1	0	Antibiotic switch (macrolide amoxicillin) in pneumonia, sometimes add two antibiotics	1	1	3 pages	1	-1	2	2	2	2	2	0	-2	2	2	2	1	-2	2	An expert and a resident
46-60	Attending physician	Approbateur uniquement	No	No	Yes	General paediatric		Yes	15	2	0	-2	2	1	1	2	2	0	-1	2	0	0		2		2		0	1		0	0	1 page	1	2	0	0	2	1	1	-1	-1	-1	1	2	-1	2	0	An expert
25-35	Attending physician	Only user	No	No	No	Paediatric emergency		Yes	5	2	-2	0	2	1	1	2	2	1	0	-1	2	0		0		0		1	1	Isolated fever, seizure	-2	-1	The number of pages does not matter	1	1	2	2	2	1	0	0	-1	1	0	1	-1	-1	2	An expert and a resident
46-60	Attending physician	Writer,Approver	No	Yes	Yes	General paediatric		Yes	14.5760187783713	2	1	-2	2	0	2	2	2	2	1	1	2	-1		-2		-2		-2	-2		0	1	2 pages	2	1	2	1	2	2	2	2	2	2	2	2	1	0	2	An expert and a resident
36-45	Attending physician	Writer,Approver	No	Yes	Yes	General paediatric		Yes	10	2	1	0	-2	-2	1	2	1	2	-2	2	-1	1		-2		0		0	0		1	1	2 pages	1	-2	2	2	2	2	2	2	-1	2	0	2	-2	0	-2	An expert
25-35	Resident	Only user	No	No	No	Resident	7	Yes	3	0	2	-2	1	0	0	2	2	1	1	0	1	1		0		1		1	1		0	-1	2 pages	2	0	0	-1	2	2	1	-1	-1	2	1	2	0	2	2	An expert and a resident
25-35	Resident	Only user	No	No	No	Resident	7	Yes	4	2	-1	0	2	0	0	1	1	0	-1	-1	2	0		0	Handling different kind of bone fractures	0		0	0		-1	0	2 pages	2	-1	1	-1	1	0	1	1	0	-1	1	2	1	0	1	An expert
25-35	Resident	Only user	No	No	No	Resident	3	Yes	1	2	1	2	1	-1	1	2	0	0	-1	-1	1	1	skin rash in children, hives, chest pain	2	handling chest pain in emergency ward, handling abdominal pain in emergency ward in particular gynecological ones)	0		1	1	Apparent life threatening eventof the infant, exams to perform adjusted on clinical context	-1	-1	The number of pages does not matter	1	1	1	-1	2	0	-1	-1	1	1	1	1	-2	-1	2	An expert and a resident
25-35	Resident	Only user	No	No	No	Resident	3	Yes	2	2	1	2	0	1	2	2	0	1	0	0	1	2	constipation, chest pain	2	Enuresis, chest pain in children, constipation in infant and children	2	newborn jaundice, pressure sores	0	0		1	2	2 pages	1	0	1	2	2	2	1	-1	0	2	2	2	1	2	2	An expert
25-35	Resident	Only user	No	No	No	Resident	3	Yes	2	2	-2	-2	2	0	1	2	0	1	-1	-1	1	1		-1		1		-1	0		0	-1	2 pages	2	-2	2	-1	2	0	-1	-2	-2	0	0	2	0	-1	0	An expert and a resident
25-35	Resident	Only user	No	No	No	Resident	6	Yes	3	2	-1	2	2	-1	2	1	-1	2	-1	-1	2	2		1		-1		1	2		-1	-2	The number of pages does not matter	1	-1	1	2	2	2	1	1	1	2	1	2	-1	0	1	An expert
25-35	Resident	Only user	No	No	No	Resident	3	Yes	1	2	-2	-1	1	0	1	2	0	1	-1	-1	1	1	constipation handling	0		1		-1	-1		0	-1	The number of pages does not matter	0	0	1	0	2	1	0	1	0	1	0	1	0	-2	1	An expert and a resident
36-45	Attending physician	Only user	No	No	No	Paediatric emergency		Yes	3	2	-1	1	0	1	1	2	2	1	0	1	0	1		1		1		-1	-1		1	1	2 pages	0	1	1	1	2	1	0	-1	-1	2	1	2	1	-1	-1	An expert and a resident
36-45	Attending physician	Writer,Approver	No	Yes	Yes	General paediatric		Yes	10	2	-2	-2	0	-2	2	2	-2	2	-2	-2	2	2	thrombosis	-2		2	antibiotic therapy and common infectious disease in paediatrics	0	2	comorbidities	0	-2	1 page	0	-2	2	-1	2	2	2	2	2	2	2	2	2	-2	2	An expert
25-35	Attending physician	Only user	No	No	No	Paediatric emergency		Yes	1	2	-2	-2	2	2	2	2	0	0	-1	0	1	1	renal colic	-1		0		-1	0		1	1	3 pages	1	0	1	0	2	1	1	0	-1	1	2	0	1	-1	2	An expert
46-60	Attending physician	Only writer	No	Yes	No	Paediatric hematology and oncology		Yes	20	2	1	-2	0	0	1	2	1	2	0	0	2	2	ifosfamide toxicity	-1		0		-1	0		1	1	3 pages	0	0	1	2	1	1	1	1	1	1	1	1	-1	-1	1	An expert
46-60	Attending physician	Writer,Approver	No	Yes	Yes	Paediatric emergency		Yes	15	2	2	-2	2	1	1	1	0	1	-1	1	1	-2		-2		-2		-1	-2		0	0	2 pages	1	0	1	1	1	1	-1	-1	-1	2	2	2	-1	-2	1	An expert
25-35	Attending physician , Assistant	Only user	No	No	No	General paediatric		Yes	8	2	-1	1	2	-1	1	-1	2	0	-1	-1	1	1		0		1		1	1		1	1	The number of pages does not matter	1	0	1	1	2	1	0	0	0	0	0	2	0	0	2	An expert and a resident
36-45	Attending physician	Writer,Approver	No	Yes	Yes	Paediatric emergency		Yes	15	2	1	-2	2	1	2	2	0	1	0	0	1	1		1	rash	1		0	1		0	-1	The number of pages does not matter	1	1	2	1	-2	-1	0	0	1	0	0	-1	1	1	0	An expert and a resident
46-60	Attending physician	Writer,Approver	No	Yes	Yes	General paediatric		Yes	15	2	2	1	1	0	1	2	1	0	0	1	0	2		0		1	high blood pressure in children	1	0		-2	-2	2 pages	-1	0	0	2	2	1	0	1	0	1	1	1	1	-1	2	An expert
25-35	Attending physician	Only user	No	No	No	General paediatric		Yes	9	2	2	2	0	-1	1	0	-1	1	-1	-2	2	2	non febrile skin rash, intestinal parasite infection, red blood cell disorders : diagnosis, screening	0	Cf previous answer	0		-2	-1		0	-2	The number of pages does not matter	1	-1	1	2	2	2	-1	1	-1	2	1	2	-2	0	2	An expert and a resident
36-45	Attending physician	Only writer	No	Yes	No	Neonatology		Yes	15	2	-1	1	-1	0	2	2	0	2	0	0	2	0	I do not remember	1		1		-2	0		1	1	2 pages	1	0	1	2	2	1	0	0	0	0	2	2	1	1	1	An expert
36-45	Attending physician	Writer,Approver	No	Yes	Yes	Paediatric emergency		Yes	9	2	-2	-2	2	0	2	2	1	-1	-1	0	1	-2	Renal colic, headache	-1		-1		-1	-1		0	0	The number of pages does not matter	2	0	1	1	2	1	-2	-2	-2	1	0	2	0	-2	2	An expert
25-35	Resident	Only user	No	No	No	Resident	5	Yes	1	2	-1	0	2	2	2	2	2	1	0	-1	2	2	Constipation, Hirshprung disease, jaundice	1	Hirschprung disease, hormonal disorder in teenagers	2	constipation, Hirschprung disease, jaundice	-1	0	Acute gastroenteritis in children with a comorbidity (chronic colic or intestinal disease), head trauma in children with haemophilia	-1	-1	The number of pages does not matter	1	0	2	0	2	2	2	1	1	2	2	2	1	-1	2	An expert
46-60	Attending physician	Writer,Approver,Handler	Yes	Yes	Yes	Paediatric hematology and oncology		Yes	20	2	2	2	0	0	1	-1	-1	0	-1	-1	-1	-1		0		1		-1	-1		1	1	The number of pages does not matter	0	0	1	2	2	0	0	0	0	1	1	1	0	0	1	An expert
25-35	Resident	Only user	No	No	No	Resident	9	Yes	4	2	1	-2	-2	0	1	2	-2	1	-1	0	1	2		2		2		0	1		1	0	2 pages	0	-1	0	2	2	0	0	0	0	2	1	2	1	1	2	An expert
46-60	Attending physician	Only user	No	No	No	General paediatric		Yes	2	2	2	2	2	2	2	2	2	2	2	2	2	2	iron deficiency	2	iron deficiency	2	iron deficiency	2	2	enuresis	2	2	The number of pages does not matter	2	2	2	2	2	2	2	2	2	2	2	2	2	2	2	An expert
46-60	Attending physician	Only user	No	No	No	General paediatric		Yes	20	2	-2	-2	2	0	2	2	2	2	0	2	2	-2		-1		0	thyroid disease, diabetes and insulin therapy	-1	-1		2	2	The number of pages does not matter	1	0	2	2	2	0	0	0	0	0	0	2	1	1	2	An expert
[truncated: 1 more columns]
